# Supplementary material for: High-Stability Lithium Metal Batteries Enabled by AZO-Modified Separators
Source: Materials (Basel). 2026 Apr 3;19(7):1429. doi: 10.3390/ma19071429 (PMC13074370; doi:10.3390/ma19071429)
Supplement: Supplementary file 1 [file materials-19-01429-s001.zip]

Archive with 1 entries (1 files):
- materials-4206074-supplementary.pdf
